# Supplementary material for: Blood leukocytes as a non-invasive diagnostic tool for thyroid nodules: a prospective cohort study
Source: BMC Med. 2024 Apr 2;22:147. doi: 10.1186/s12916-024-03368-1 (PMC10986011; doi:10.1186/s12916-024-03368-1)
Supplement: Supplementary file 2 — Additional file 2. [file 12916_2024_3368_MOESM2_ESM.xlsx]

## Sheet: Sheet1
Name	Raw read counts	Mean depth	1xCpG	10xCpG	1xMHB	10xMHB
I1	48726900	68.9641	2928256	2329092	75885	63967
I2	51745255	107.288	2693336	1781078	66806	47386
I3	110533657	143.891	2937362	2429638	76317	66921
I4	47457727	72.8643	2690976	2043343	71244	58883
I5	40194809	59.7344	2652768	1892944	71810	57264
I6	39822433	65.922	2611268	1927734	70158	56582
I7	37434284	51.994	2687596	1868674	72248	56348
I8	74727838	111.167	3279803	2333947	81035	63342
I9	37767490	55.2968	2817316	2237741	74010	61466
I10	37899969	66.6797	3008306	2017930	75810	55840
I11	37686584	47.3415	2973311	2306421	76980	63690
I12	62143569	121.779	2843877	1891623	71379	51377
I13	63519099	113.315	2905138	1987099	70889	51238
I14	58319748	87.2899	2799475	2088950	73943	60606
I15	43428487	62.2017	2863068	2207261	75328	62049
I16	50793269	73.9381	2857953	2310306	74244	62420
I17	73075769	159.326	2728122	1885831	67790	48436
I18	66952303	144.785	2731391	1904782	70010	50971
I19	54765038	124.061	2601298	1772088	65954	46234
I20	63344024	140.197	2658987	1779947	67720	46935
I21	34914436	51.7101	2949802	2109439	75733	59282
I22	43709973	63.97	2819561	2119968	74482	61008
I23	88136955	124.964	3069406	2438597	77845	66657
I24	62330731	117.313	2981727	2008002	73371	52759
I25	64636040	118.525	2875724	1937673	73764	52720
I26	59386086	115.918	2750708	1799471	72603	51056
I27	40042604	55.5189	2827409	2158226	74675	61001
I28	48363853	65.8259	2694146	1970598	72742	59571
I29	49567020	75.7581	2549599	1820064	69978	56227
I30	49300039	67.8083	2943844	2376879	76210	64114
I31	57621079	102.764	2873860	2009334	71006	52598
I32	65585687	142.027	2762467	1865245	69599	48531
I33	44760536	66.9862	2778166	1963002	73423	58978
I34	29333749	48.2117	2592640	1771565	69652	52955
I35	35378365	56.6419	2706922	1896224	72203	55372
I36	96211386	124.678	3111953	2504120	79047	68173
I37	69850295	166.778	2692739	1699386	68683	45586
I38	42759901	51.3944	2808242	1832325	74683	56310
I39	48592805	70.9069	2692718	1896253	71917	57298
I40	48563559	69.4336	2834795	2260370	74137	62124
I41	38289134	59.6793	2673745	1908030	71144	55157
I42	82904665	104.808	3009700	2403780	77649	66924
I43	46837888	68.6439	2872824	2103226	74862	59231
I44	64715181	109.878	2914981	2010356	70128	52045
I45	66782932	118.766	3042580	2096603	75315	55654
I46	56616028	133.896	2491078	1653130	64331	43870
I47	34085452	50.1955	2654180	1839733	71878	55827
I48	67862131	139.739	2943753	1973762	74552	52213
I49	40854798	68.7093	2323191	1443391	66176	48191
I50	65764839	129.624	2818816	1914754	73481	51937
I51	67703902	123.33	2929188	1976460	71825	51176
I52	35503013	54.8251	2938329	2064854	76207	58639
I53	38056313	47.7813	2875624	2198683	75092	60863
I54	36341632	57.0776	2895578	2035863	75352	58012
I55	39380286	55.7122	2862206	2188166	74224	59801
I56	68993421	145.711	2764749	1877737	70755	50405
I57	50002482	59.0003	3026685	2442917	78187	67411
I58	40921511	60.8064	2878607	2017076	74924	58528
I59	61678289	80.0403	2909329	2351859	76194	65591
I60	66926437	93.726	2854014	2229579	74902	62573
I61	35935535	40.1269	2846092	1967169	75430	58921
I62	42862844	68.6383	2774976	2010978	72919	57586
I63	71205151	145.136	2832012	1993775	70571	50840
I64	30155434	44.9458	2688389	1893574	72253	56177
I65	67864947	140.116	2807234	1921349	69878	49108
I66	85039352	157.858	2929704	1981888	72832	51916
I67	90750043	126.81	2989470	2167932	76400	62105
I68	72022098	144.056	2900980	2013776	71784	51993
I69	60821272	89.766	2868791	2146502	74685	60719
I70	34263881	48.3773	2748692	2007075	73478	58968
I71	74189013	147.22	2778532	1868556	70676	49337
I72	67600621	144.348	2827196	1931307	70046	49514
I73	75225887	162.233	2804162	1872588	70536	47874
I74	67587053	127.891	2860168	1911595	71573	50135
I75	60272713	124.68	2801673	1867740	69048	49269
I76	73989244	148.117	2930498	1976052	72360	50889
I77	46111030	75.9584	2665163	1927947	71909	57744
I78	63951862	118.271	2816431	1958078	70829	51653
I79	52554012	59.4087	2894056	2217617	76022	62907
I80	35923748	61.736	3035726	2073866	76885	57252
I81	44895833	56.6561	2904012	2273547	75896	62991
I82	51977976	76.5997	2746135	2051022	73251	60402
I83	31497121	42.7071	2824616	2127354	74189	59490
I84	60916845	82.195	2896893	2439306	75254	66516
I85	35324602	41.7961	2931689	2199395	76156	60994
I86	58986424	109.563	2944643	1978188	74095	52626
I87	54042974	75.8969	2730164	2295978	71534	62816
I88	63809191	117.04	2870769	1974441	70887	51093
I89	51672434	79.759	2751594	2002136	72689	57158
I90	34443358	48.3882	2678690	1928309	72420	58312
I91	64794073	122.507	2892879	1960595	72032	50606
I92	32356798	50.2859	2731353	1907834	72288	55820
I93	28854318	42.5022	2633901	1805708	71484	54945
I94	68130238	134.915	2910373	1986114	74839	52791
I95	74610841	156.239	2835022	1931570	72115	50989
I96	93268421	116.545	2956928	2331672	76888	65428
I97	47982734	66.9683	2804438	2207526	74003	61436
I98	61952828	125.999	2796201	1823899	69567	48854
I99	49868120	65.8096	2958322	2366298	76332	65059
I100	30382181	62.409	2779695	1732121	72068	50014
I101	53380839	110.667	2686374	1828080	69282	48524
I102	31935406	43.8416	2873941	2150899	74504	59103
I103	71968924	159.697	2818814	1854406	71449	48795
I104	66876782	131.318	2858460	1929333	71714	49923
I105	70657538	140.693	2778158	1974152	69806	51832
I106	52178701	79.2687	2835170	2051452	73919	59308
I107	73245322	149.041	2859079	2015340	71553	51592
I108	70307452	153.21	2757646	1916750	68868	49344
I109	33661408	63.7466	2899277	1838683	74327	52684
I110	43464019	67.5418	3007592	2060482	76771	57356
I111	43317211	59.3243	2898224	2083815	75425	59882
I112	40830764	60.9825	2795570	1901067	74000	56836
I113	58237371	80.4626	2919223	2172713	76017	63288
I114	49784223	84.6875	3085859	2143600	76775	58040
I115	28012801	51.5466	2871677	1887604	73987	52889
I116	103736053	132.864	3019096	2370474	77929	66183
I117	36930700	63.9124	2913390	1942454	75001	55581
I118	45453514	71.759	3059504	2066377	77285	58198
I119	53985247	55.1697	2947957	2220330	77045	63796
I120	241538575	276.055	3283770	2568337	81719	70530
I121	33456404	49.9287	2692916	1918706	72482	56838
I122	35237985	58.2488	2958137	1965736	75824	55008
I123	85822199	120.712	3037823	2388198	77083	65757
I124	48777651	75.6497	2731339	2016898	71670	58516
I125	46805884	60.5407	2702810	1760954	72593	55587
I126	97759699	141.242	3010339	2374401	77045	65313
I127	42619211	65.5732	2759476	2037623	73220	58537
I128	31116308	50.6592	2737249	1806958	72095	53422
I129	47372542	58.528	2934262	2302942	76507	63858
I130	48996321	66.5662	2732209	2027807	73214	59854
I131	91011229	122.901	3051505	2382313	78180	65963
I132	38473858	55.8	2980415	1982938	76514	56869
I133	64276117	100.589	2713012	1978218	72647	59827
I134	77921958	151.724	2903419	2019036	73051	52915
I135	83836452	148.528	3022173	2061639	74856	55191
I136	52508648	105.103	2745796	1940040	69550	50784
I137	59368352	23.8382	2033729	984398	53152	28989
I138	75175300	156.3	2875546	1916270	72128	49309
I139	60901150	134.937	2597238	1756116	66449	46435
I140	59767811	134.929	2735109	1697927	69834	47921
I141	67386011	137.193	2870181	1969707	71949	51424
I142	72674898	153.473	2877834	1933877	71950	49574
I143	68796505	135.92	2872871	2042541	72065	52970
I144	64754754	140	2753377	1889049	69128	49458
I145	59820427	117.757	2733035	1840863	69960	49821
I146	65231177	151.389	2696288	1775393	69907	47456
I147	71539292	157.376	2721929	1865147	68676	47691
I148	66094791	127.307	2831299	1850910	71152	48878
I149	58897130	85.6138	2880098	2314347	74361	62245
I150	33950492	45.8164	2877596	2189541	75018	60643
I151	39337990	59.5664	2925139	2045452	75781	57717
I152	240255895	288.023	3156944	2595697	79597	70511
I153	40993034	68.5344	2858097	1884422	74723	54446
I154	30515128	47.3457	2668968	1856093	71489	54751
I155	41841525	59.2016	2827347	2121825	74680	60004
I156	36146991	50.8955	2764963	1871430	73533	55331
I157	52072046	74.0577	2954247	2292657	76044	63069
I158	30318961	38.5466	2975800	2194583	76592	61451
I159	35393710	47.7629	2767879	1986655	73876	58476
I160	46314767	66.8934	2721756	1859977	72760	55535
I161	43156900	58.8043	2704810	1959042	72767	59886
I162	48296996	72.4253	2815492	2041267	73835	59024
I163	71597472	93.0465	2972079	2177126	76817	61629
I164	48694667	79.7296	2545411	1895579	67935	55391
I165	94633293	125.351	3048486	2405523	78101	66535
I166	77514266	102.349	3059968	2412158	78491	66817
I167	39796515	56.6481	2918691	2238216	75612	61526
I168	41139818	60.6718	2883764	2049050	75361	59010
I169	67063511	132.065	2868167	1882996	70992	49465
I170	76730176	152.494	2988578	2014941	73163	51076
I171	62278288	137.769	2710657	1877995	68003	48041
I172	69076603	154.325	2699541	1867695	67950	47816
I173	62910526	124.943	2911416	2007270	74865	53609
I174	72871738	144.991	2973848	2028931	75263	53238
I175	57497696	109.054	2716704	1885021	68536	50516
I176	70124690	139.662	2881745	2001045	72149	51904
I177	55394200	133.851	2608467	1672124	68478	45991
I178	59000263	128.694	2646020	1841350	66334	47231
I179	74545451	161.65	2765343	1874958	71415	49715
I180	64445993	143.658	2663202	1793337	69060	49032
I181	71930112	149.539	2998130	1985328	75077	52500
I182	59822503	128.641	2636793	1837112	66963	48095
I183	70125990	155.44	2759756	1822429	72027	48988
I184	67081437	127.893	2890007	1940256	72668	52112
I185	44273274	62.7639	2785671	2227359	73112	61205
I186	43637970	68.7746	2782222	2044279	72999	58868
I187	66349048	87.8855	2769632	2111418	73686	62713
I188	47518658	63.3709	2937709	2158506	76490	60449
I189	40131026	68.0114	2948884	1862941	75523	52929
I190	52740610	72.8318	3128024	2105005	78589	58758
I191	32348510	45.0881	2857621	2141244	74425	59440
I192	62677877	92.7393	3031878	2076665	77451	59473
I193	50345083	69.869	2668277	1947818	72006	58604
I194	34319718	51.1897	2842927	2019638	74427	57431
I195	31156464	50.4098	2667322	1804174	71574	54735
I196	40787407	63.7287	2731127	1957290	72019	55431
I197	43638856	69.3522	2705112	1928617	71870	57216
I198	45881146	71.1518	2829484	2107056	74355	59647
I199	49849694	77.0079	2642453	1906189	70470	57086
I200	45222384	70.8697	2762869	1967091	73109	58055
I201	34246976	48.4478	2819539	2124024	74551	60174
I202	52543020	72.0404	2827619	2196561	73882	61723
I203	33006195	50.5282	2642567	1852946	71278	55609
I204	49191384	64.7667	2911462	2292695	75594	62426
I205	103446995	138.46	3007448	2348235	76870	65271
I206	58496466	71.4361	2989486	2152924	76878	61257
I207	50875404	62.5506	3009611	2251709	77453	62805
I208	51471538	62.5521	3015828	2164182	77209	60484
I209	54387179	66.929	3059389	2277854	78357	63244
I210	54023031	67.3695	2995133	2098410	76776	59064
I211	48193671	60.72	2937185	2064150	76124	58897
I212	59723808	71.7487	3075925	2194346	77904	60816
I213	59818001	72.1349	3025772	2203588	77069	60578
I214	48230730	58.4783	3043313	2097120	77352	57864
I215	45697379	59.5737	2830388	1913172	74032	56187
I216	52754543	66.4414	3022407	2216480	76094	59946
I217	52968895	62.831	3087047	2276015	76707	60632
I218	50617869	62.8766	3013200	2170818	76177	59941
I219	46525461	58.5589	3026679	2161745	77528	59705
I220	50553419	66.0197	3088605	2172995	76799	57298
I221	49207350	59.9984	3143776	2255843	77742	59951
I222	52066259	67.7008	3124677	2243801	76299	57887
I223	44333700	54.0906	2948807	2098626	75625	58449
I224	53526391	71.5889	3045806	2059913	76435	55503
I225	44692240	58.8466	2968438	2052825	75121	55460
I226	51264709	71.9436	2985646	1994535	75815	54038
I227	42953950	57.8107	3081061	2148933	77810	57573
I228	56953356	67.9825	3085216	2222636	77673	60326
I229	50978643	66.1315	3045920	2152875	76307	57821
I230	49205980	64.2399	3130435	2215706	77730	58206
I231	47242052	61.2596	3145478	2180926	77436	57634
I232	56559488	73.7868	3120157	2291430	77626	59777
I233	47146445	59.4736	3136977	2192166	77446	58306
I234	47305908	58.8943	3096261	2232545	78331	60952
I235	49537000	70.2383	3090292	2089438	76567	55050
I236	49499955	64.805	3034052	2108833	77079	57773
I237	52706992	66.5417	3132661	2189119	78328	58367
I238	44312768	60.6338	2984447	2069991	76516	56949
I239	42402752	57.4282	3033023	2143418	77250	57611
I240	56225314	75.7564	3112657	2137318	78341	57346
I241	54416534	61.6956	3043420	2295019	78079	65158
I242	59662765	69.2515	2931414	2181125	76964	63031
I243	55100393	71.9287	3172245	2255992	79506	59853
I244	54176809	70.1687	3111870	2238047	78646	60153
I245	54320079	69.369	2898020	2020821	73963	55082
I246	53472190	70.9825	3087432	2223414	77319	57926
I247	47698466	65.8689	3063975	2077061	76601	55306
I248	54582853	71.701	3044739	2222678	76256	58867
I249	54682846	74.4589	3134773	2204400	78606	57910
I250	51022939	67.7802	3103478	2170247	77056	57621
I251	44523746	60.9434	3004007	2105677	75770	55706
I252	46962702	60.3873	2971416	2097643	75415	55978
I253	50363394	66.5664	2970927	2141600	75229	57475
I254	48113422	60.4868	3063819	2192566	77032	58660
I255	53237166	72.3012	3178506	2172356	78241	57308
I256	48701264	62.761	2988750	2107514	76045	56557
I257	42149741	59.1593	2911790	2002213	75370	54261
I258	45352809	58.6031	3033941	2203402	77733	58795
I259	49708094	65.3112	2944501	2094931	76561	57996
I260	46202245	59.1745	3026383	2100544	77400	56339
I261	45940336	62.1074	3041281	2129431	76819	56124
I262	45534138	58.4252	2970936	2136544	75031	57002
I263	42833381	62.4367	2903431	2011325	73636	53110
I264	44895679	60.2384	3000299	2107071	76736	56614
I265	51414915	68.6423	3079030	2190161	78254	58444
I266	50553498	63.0125	3046644	2180379	77535	58719
I267	43231150	57.8807	3077314	2192189	76890	57531
I268	43124211	59.1053	3011995	2105860	75683	55549
I269	47520960	63.5019	3030059	2145658	76489	56980
I270	40058296	56.7295	2923276	2010632	75092	54085
I271	48985009	66.264	3021342	2074819	77253	56046
I272	54597049	71.4805	3019994	2149022	77280	57641
I273	41703096	56.8152	3035529	2165012	77229	57324
I274	56924719	75.3433	3000598	2080621	77291	56862
I275	46935767	63.3313	3103591	2100022	78120	55839
I276	50319138	66.6128	3077773	2162096	77915	57386
I277	51180451	64.9314	3176587	2205806	79446	58481
I278	47925322	64.1292	3024665	2071749	77122	55673
I279	50718392	74.7212	2841145	1851651	74473	52593
I280	46242275	62.7469	3117660	2090903	77872	55227
I281	49685581	64.5449	3148496	2226442	78396	58304
I282	50091073	56.9224	3000574	2300798	77842	65033
I283	57108727	75.4655	3133913	2228055	78624	58450
I284	50193798	60.7326	2915658	2103426	76154	60901
I285	46909022	55.3344	2921224	2188972	76630	63239
I286	45217695	56.2685	2931330	2093091	76456	59457
I287	44642030	55.305	2985278	2161021	77132	61183
I288	45463004	53.534	3135599	2275062	79450	63348
I289	49386763	58.3483	2988508	2251160	77344	64379
I290	48608125	59.5424	3014266	2212520	78055	62326
I291	51755954	62.3065	3076025	2190601	78207	61377
I292	60940754	69.5253	3122050	2293012	79414	64691
I293	71779935	78.3931	3225109	2478051	81209	68987
