# Supplementary material for: Blood leukocytes as a non-invasive diagnostic tool for thyroid nodules: a prospective cohort study
Source: BMC Med. 2024 Apr 2;22:147. doi: 10.1186/s12916-024-03368-1 (PMC10986011; doi:10.1186/s12916-024-03368-1)
Supplement: Supplementary file 3 — Additional file 3. [file 12916_2024_3368_MOESM3_ESM.xlsx]

## Sheet: sheet1
Name	Sex	Age	Pathological subtype	Histologic diagnosis	Nodule size	Micronodular	Lymph node metastasis	ACR-TIRADS	Radiological Diagnosis	Methylation Score	Prediction
I1	Male	49	Follicular hyperplasia	Benign	28*20*15	No	No	2
I2	Female	35	Follicular adenona	Benign	9*9*7	Yes	No	4
I3	Female	39	Follicular adenona	Benign	22*16*14	No	No	3
I4	Female	58	Follicular hyperplasia	Benign	63*46*45	No	No	2
I5	Female	59	Inflammatory infiltration	Benign	48*36*30	No	No	1
I6	Female	51	Follicular hyperplasia	Benign	8*6*5	Yes	No	4
I7	Female	42	Follicular hyperplasia	Benign	42*31*30	No	No	1
I8	Male	38	Follicular hyperplasia	Benign	21*17*14	No	No	2
I9	Male	48	Follicular hyperplasia	Benign	45*32*47	No	No	1
I10	Female	32	Follicular hyperplasia	Benign	24*13*15	No	No	4
I11	Female	20	Follicular adenona	Benign	38*26*25	No	No	4
I12	Female	28	Follicular hyperplasia	Benign	28*16*25	No	No	4
I13	Female	26	Follicular adenona	Benign	31*15*23	No	No	4
I14	Female	49	Follicular hyperplasia	Benign	29*16*15	No	No	2
I15	Female	63	Follicular hyperplasia	Benign	31*17*25	No	No	3
I16	Male	71	Follicular hyperplasia	Benign	7*5*6	Yes	No	4
I17	Female	29	Follicular hyperplasia	Benign	6*5*5	Yes	No	4
I18	Female	25	Acidophilic adenoma	Benign	45*32*25	No	No	4
I19	Female	22	Follicular hyperplasia	Benign	5*3*4	Yes	No	4
I20	Female	24	Follicular adenona	Benign	46*35*36	No	No	4
I21	Female	41	Follicular hyperplasia	Benign	56*41*27	No	No	2
I22	Female	41	Follicular hyperplasia	Benign	30*22*15	No	No	4
I23	Female	29	Follicular hyperplasia	Benign	30*19*14	No	No	2
I24	Female	54	Follicular hyperplasia	Benign	7*5*4	Yes	No	4
I25	Female	70	Follicular hyperplasia	Benign	31*27*17	No	No	4
I26	Female	64	Follicular hyperplasia	Benign	34*25*15	No	No	4
I27	Female	61	Follicular adenona	Benign	46*26*25	No	No	2
I28	Female	58	Nodular goiter	Benign	33*26*20	No	No	3
I29	Female	42	Follicular adenona	Benign	43*26*25	No	No	2
I30	Female	27	Follicular hyperplasia	Benign	32*26*15	No	No	1
I31	Male	43	Follicular adenona	Benign	20*15*13	No	No	4
I32	Female	51	Follicular hyperplasia	Benign	25*17*15	No	No	2
I33	Male	47	Follicular hyperplasia	Benign	32*25*15	No	No	1
I34	Female	55	Follicular hyperplasia	Benign	15*7*6	No	No	3
I35	Female	52	Follicular hyperplasia	Benign	7*5*6	Yes	No	2
I36	Female	55	Follicular hyperplasia	Benign	4*3*3	Yes	No	3
I37	Female	33	Follicular hyperplasia	Benign	21*16*15	No	No	4
I38	Female	27	Follicular adenona	Benign	42*26*17	No	No	1
I39	Female	56	Follicular hyperplasia	Benign	33*16*17	No	No	4
I40	Male	42	Follicular hyperplasia	Benign	16*9*10	No	No	2
I41	Female	29	Follicular hyperplasia	Benign	40*26*22	No	No	1
I42	Female	47	Acidophilic adenoma	Benign	46*21*20	No	No	1
I43	Male	36	Follicular adenona	Benign	58*36*28	No	No	1
I44	Female	54	Follicular hyperplasia	Benign	42*21*23	No	No	4
I45	Female	70	Follicular adenona	Benign	6*5*4	Yes	No	4
I46	Male	45	Granulomatous thyroiditis	Benign	10*7*6	Yes	No	4
I47	Female	54	Follicular adenona	Benign	35*23*18	No	No	2
I48	Female	47	Follicular hyperplasia	Benign	7*4*3	Yes	No	4
I49	Female	52	Follicular hyperplasia	Benign	17*10*11	No	No	2
I50	Female	53	Follicular hyperplasia	Benign	43*13*15	No	No	4
I51	Male	31	Follicular hyperplasia	Benign	6*4*3	Yes	No	4
I52	Male	39	Follicular hyperplasia	Benign	19*13*15	No	No	2
I53	Female	45	Follicular hyperplasia	Benign	42*26*25	No	No	4
I54	Female	55	Follicular hyperplasia	Benign	41*36*25	No	No	1
I55	Female	77	Follicular hyperplasia	Benign	33*26*15	No	No	4
I56	Female	49	Follicular hyperplasia	Benign	6*3*4	Yes	No	4
I57	Female	46	Follicular hyperplasia	Benign	28*16*21	No	No	4
I58	Female	32	Follicular hyperplasia	Benign	41*31*17	No	No	2
I59	Female	78	Follicular hyperplasia	Benign	40*24*25	No	No	4
I60	Female	30	PTMC	Malignant	4*3*4	Yes	No	5
I61	Female	45	PTMC	Malignant	7*6*4	Yes	No	5
I62	Male	31	PTMC	Malignant	5*4*4	Yes	No	5
I63	Female	47	PTMC	Malignant	5*4*4	Yes	No	5
I64	Female	51	PTMC	Malignant	8.5*6*7	Yes	No	5
I65	Female	36	PTMC	Malignant	7*6*5	Yes	No	4
I66	Female	37	PTMC	Malignant	5*4*5	Yes	No	5
I67	Female	50	PTC	Malignant	12*15*9	No	No	5
I68	Male	32	PTMC	Malignant	4*3*4	Yes	No	5
I69	Female	40	PTMC	Malignant	4*4*3	Yes	No	5
I70	Female	25	PTMC	Malignant	10*9*8	Yes	No	5
I71	Female	49	PTMC	Malignant	4*3*4	Yes	No	4
I72	Female	52	PTMC	Malignant	7*5*5	Yes	No	5
I73	Female	49	PTMC	Malignant	5*4*4	Yes	No	5
I74	Female	69	PTMC	Malignant	3*3*2	Yes	No	5
I75	Female	31	PTMC	Malignant	7*5*6	Yes	No	4
I76	Female	40	PTMC	Malignant	4*3*4	Yes	No	5
I77	Female	56	PTMC	Malignant	5*4*4	Yes	No	4
I78	Male	29	PTMC	Malignant	5*4*4	Yes	No	4
I79	Male	30	PTC	Malignant	15*11*9	No	No	4
I80	Female	40	PTMC	Malignant	5*4*4	Yes	No	5
I81	Female	42	PTMC	Malignant	5*4*5	Yes	No	5
I82	Female	32	PTMC	Malignant	6*5*4	Yes	No	5
I83	Male	65	PTMC	Malignant	9*8*7	Yes	No	4
I84	Female	37	PTMC	Malignant	6.5*4.5*4	Yes	No	5
I85	Female	27	PTMC	Malignant	6*5*4	Yes	No	5
I86	Male	60	PTMC	Malignant	4*4*3	Yes	No	4
I87	Male	40	PTMC	Malignant	7*6*5	Yes	No	5
I88	Male	46	PTMC	Malignant	5*4*4	Yes	No	5
I89	Female	35	PTMC	Malignant	9*7*6	Yes	No	5
I90	Male	29	PTMC	Malignant	5*4*5	Yes	No	5
I91	Female	50	PTMC	Malignant	3*2*3	Yes	No	5
I92	Female	42	PTMC	Malignant	7*6*5	Yes	No	5
I93	Female	52	PTMC	Malignant	4*3*2	Yes	No	5
I94	Female	51	PTMC	Malignant	6*4*5	Yes	No	4
I95	Female	35	PTMC	Malignant	7*5*4	Yes	No	4
I96	Female	37	PTMC	Malignant	3*3*2	Yes	No	4
I97	Male	56	PTMC	Malignant	8*7*4	Yes	No	4
I98	Female	47	PTMC	Malignant	5*4*4	Yes	No	4
I99	Female	41	PTMC	Malignant	6*5*4	Yes	No	5
I100	Female	49	PTMC	Malignant	5*4*5	Yes	No	5
I101	Female	38	PTMC	Malignant	6*5*5	Yes	No	5
I102	Female	55	PTMC	Malignant	5*5	Yes	No	5
I103	Female	47	PTMC	Malignant	4*3*3	Yes	No	5
I104	Female	67	PTMC	Malignant	6*5*4	Yes	No	5
I105	Female	44	PTMC	Malignant	7*6*5	Yes	No	5
I106	Female	48	PTMC	Malignant	7*5*6	Yes	No	5
I107	Female	45	PTMC	Malignant	5*4*4	Yes	No	4
I108	Female	62	PTC	Malignant	11*8*7	No	No	5
I109	Female	63	Follicular hyperplasia	Benign	48*32*19	No	No	2		0.4375	Benign
I110	Female	48	Follicular hyperplasia	Benign	21*17*11	No	No	4		0.500216	Benign
I111	Male	46	Follicular hyperplasia	Benign	48*39*42	No	No	1		0.350216	Benign
I112	Female	44	Follicular hyperplasia	Benign	21*16*14	No	No	4		0.487716	Benign
I113	Female	66	Oncocytoma	Benign	34*17*25	No	No	4		0.3625	Benign
I114	Female	33	Follicular hyperplasia	Benign	42*31*18	No	No	1		0.475216	Benign
I115	Female	35	Follicular adenona	Benign	42*31*17	No	No	4		0.504167	Benign
I116	Male	37	Follicular adenona	Benign	46*25*27	No	No	4		0.4	Benign
I117	Female	68	Follicular hyperplasia	Benign	42*26*15	No	No	1		0.5	Benign
I118	Male	58	Follicular hyperplasia	Benign	25*15*9	No	No	2		0.325	Benign
I119	Female	68	Follicular hyperplasia	Benign	28*16*15	No	No	1		0.441667	Benign
I120	Male	63	Follicular adenona	Benign	21*19*16	No	No	2		0.3375	Benign
I121	Female	54	Follicular hyperplasia	Benign	45*36*25	No	No	1		0.337716	Benign
I122	Female	50	Follicular hyperplasia	Benign	42*33*17	No	No	2		0.475216	Benign
I123	Female	46	PTMC	Malignant	4*3*4	Yes	No	4		0.5	Benign
I124	Female	42	PTMC	Malignant	4*3*3	Yes	No	5		0.423132	Benign
I125	Female	36	PTMC	Malignant	3*3*4	Yes	No	5		0.5375	Malignant
I126	Female	39	PTMC	Malignant	7*6*7	Yes	No	5		0.6	Malignant
I127	Female	39	PTMC	Malignant	8*7*5	Yes	No	5		0.5875	Malignant
I128	Female	42	PTMC	Malignant	7*6*5	Yes	No	5		0.6125	Malignant
I129	Female	58	PTMC	Malignant	10*7*8	Yes	No	5		0.6	Malignant
I130	Female	30	Lymphocytic thyroiditis	Benign	31*15*14	No	No	4		0.275	Benign
I131	Female	40	PTMC	Malignant	5*4*5	Yes	No	4		0.5375	Malignant
I132	Male	27	Follicular hyperplasia	Benign	11*10*9	No	No	4		0.337716	Benign
I133	Female	41	Lymphocytic thyroiditis	Benign	6*5*4	Yes	No	4		0.3375	Benign
I134	Female	29	PTMC	Malignant	4*3*4	Yes	No	5		0.6125	Malignant
I135	Female	38	Follicular hyperplasia	Benign	41*25*39	No	No	4		0.500216	Benign
I136	Female	59	PTMC	Malignant	6*5*4	Yes	No	5		0.612716	Malignant
I137	Female	42	PTMC	Malignant	4*3*4	Yes	No	5		0.55	Malignant
I138	Male	76	PTC	Malignant	13*11*8	No	No	5		0.5125	Malignant
I139	Female	40	PTMC	Malignant	9*7*6	Yes	No	5		0.512716	Malignant
I140	Female	57	PTMC	Malignant	9*8*7	Yes	No	5		0.4	Benign
I141	Female	38	Follicular adenona	Benign	45*34*26	No	No	4		0.500216	Benign
I142	Female	45	Follicular hyperplasia	Benign	7*6*4	Yes	No	4		0.350216	Benign
I143	Female	49	Follicular hyperplasia	Benign	4*3*3	Yes	No	4		0.362716	Benign
I144	Male	32	PTMC	Malignant	10*9*7	Yes	No	4		0.5375	Malignant
I145	Male	87	Follicular adenona	Benign	7*6*5	Yes	No	4		0.475	Benign
I146	Female	35	Follicular adenona	Benign	47*19*16	No	No	4		0.6125	Malignant
I147	Female	45	PTC	Malignant	12*8*6	No	No	4		0.5875	Malignant
I148	Female	55	Granulomatous thyroiditis	Benign	11*10*9	No	No	4		0.425216	Benign
I149	Male	48	PTC	Malignant	15*12	No	Yes	NA	Malignant tumor	0.6625	Malignant
I150	Female	53	PTMC	Malignant	10*9	Yes	Yes	NA	Malignant tumor	0.438	Benign
I151	Male	64	PTC	Malignant	52*41	No	Yes	NA	Enlarged lymph nodes	0.587716	Malignant
I152	Female	25	PTMC	Malignant	9*7*6	Yes	No	5		0.35	Benign
I153	Female	41	PTMC	Malignant	7*6*4	Yes	No	5		0.5625	Malignant
I154	Male	50	Follicular hyperplasia	Benign	6*5*6	Yes	No	5		0.387716	Benign
I155	Male	44	PTMC	Malignant	6*5*5	Yes	No	5		0.575	Malignant
I156	Female	45	PTMC	Malignant	7*6*5	Yes	No	5		0.55	Malignant
I157	Female	69	PTMC	Malignant	7*6*4	Yes	No	5		0.55	Malignant
I158	Female	56	PTMC	Malignant	8*5*6	Yes	No	5		0.575	Malignant
I159	Male	64	Follicular hyperplasia	Benign	6*5*4	Yes	No	5		0.481466	Benign
I160	Male	32	PTMC	Malignant	7*6*7	Yes	No	5		0.538	Malignant
I161	Female	39	PTMC	Malignant	4*3*4	Yes	No	5		0.55	Malignant
I162	Female	29	Follicular hyperplasia	Benign	9*8*6	Yes	No	5		0.425	Benign
I163	Female	31	PTMC	Malignant	6*5*3	Yes	No	5		0.6625	Malignant
I164	Female	50	Lymphocytic thyroiditis	Benign	10*8*7	Yes	No	5		0.7625	Malignant
I165	Female	54	Follicular hyperplasia	Benign	9*6*5	Yes	No	5		0.4875	Benign
I166	Female	26	PTMC	Malignant	5*4*5	Yes	No	5		0.5125	Malignant
I167	Male	64	PTC	Malignant	16*15	No	Yes	NA	Malignant tumor	0.4875	Benign
I168	Female	40	Follicular hyperplasia	Benign	17*11	No	No	5		0.425	Benign
I169	Female	28	Follicular adenona	Benign	31*17*22	No	No	2		0.35	Benign
I170	Female	25	Follicular hyperplasia	Benign	51*37*32	No	No	1		0.600216	Malignant
I171	Female	26	Follicular adenona	Benign	36*25*24	No	No	2		0.475216	Benign
I172	Male	67	Follicular hyperplasia	Benign	15*11*9	No	No	2		0.362716	Benign
I173	Female	72	Follicular hyperplasia	Benign	37*26*25	No	No	1		0.6875	Malignant
I174	Female	30	Follicular hyperplasia	Benign	12*8*5	No	No	3		0.6875	Malignant
I175	Female	32	PTMC	Malignant	4*3*4	Yes	No	5		0.5375	Malignant
I176	Male	38	PTMC	Malignant	6*5*6	Yes	No	5		0.6375	Malignant
I177	Male	34	PTMC	Malignant	6*5*4	Yes	No	5		0.55	Malignant
I178	Female	27	PTMC	Malignant	6*5*4	Yes	No	5		0.55	Malignant
I179	Female	33	PTMC	Malignant	5.5*5*6	Yes	No	5		0.5125	Malignant
I180	Male	36	PTMC	Malignant	8*7*6	Yes	No	5		0.625216	Malignant
I181	Female	34	PTMC	Malignant	7*6*6	Yes	No	5		0.7125	Malignant
I182	Male	47	Follicular hyperplasia	Benign	4*3*3	Yes	No	3		0.462716	Benign
I183	Female	47	Follicular hyperplasia	Benign	9*8*7	Yes	No	5		0.475	Benign
I184	Male	62	Follicular adenona	Benign	8*6*5	Yes	No	5		0.5	Benign
I185	Female	59	PTMC	Malignant	5*5*3	Yes	No	4		0.5375	Malignant
I186	Female	32	PTMC	Malignant	9*7*6	Yes	Yes	NA	Malignant tumor	0.5875	Malignant
I187	Female	38	Follicular adenona	Benign	28*16*15	No	No	4		0.2875	Benign
I188	Male	48	Follicular hyperplasia	Benign	52*23*28	No	No	1		0.475216	Benign
I189	Female	55	Follicular adenona	Benign	37*16*15	No	No	1		0.4625	Benign
I190	Female	57	Follicular adenona	Benign	18*11*9	No	No	4		0.475	Benign
I191	Female	30	PTMC	Malignant	10*6	Yes	Yes	NA	Malignant tumor	0.575216	Malignant
I192	Female	31	Follicular hyperplasia	Benign	23*11*16	No	No	4		0.450216	Benign
I193	Female	56	Follicular adenona	Benign	38*26*25	No	No	4		0.375	Benign
I194	Female	31	Follicular hyperplasia	Benign	4*3*4	Yes	No	5		0.45	Benign
I195	Female	61	Follicular hyperplasia	Benign	47*39*41	No	No	1		0.312716	Benign
I196	Female	64	Follicular hyperplasia	Benign	8*7*6	Yes	No	5		0.4375	Benign
I197	Female	31	PTC	Malignant	11*10	No	Yes	NA	Malignant tumor	0.500216	Benign
I198	Female	34	Follicular adenona	Benign	38*26*25	No	No	1		0.462716	Benign
I199	Female	41	Follicular hyperplasia	Benign	30*19*15	No	No	2		0.287716	Benign
I200	Female	42	Follicular adenona	Benign	18*13*15	No	No	5		0.275216	Benign
I201	Female	40	Follicular adenona	Benign	43*26*23	No	No	2		0.450216	Benign
I202	Female	33	Follicular hyperplasia	Benign	5*3	Yes	No	4		0.437716	Benign
I203	Female	58	Follicular adenona	Benign	30*16*25	No	No	2		0.425	Benign
I204	Female	51	Follicular hyperplasia	Benign	68*46*45	No	No	1		0.475	Benign
I205	Female	43	PTMC	Malignant	4*3*3	Yes	No	5		0.725	Malignant
