# Supplementary material for: Blood leukocytes as a non-invasive diagnostic tool for thyroid nodules: a prospective cohort study
Source: BMC Med. 2024 Apr 2;22:147. doi: 10.1186/s12916-024-03368-1 (PMC10986011; doi:10.1186/s12916-024-03368-1)
Supplement: Supplementary file 4 — Additional file 4. [file 12916_2024_3368_MOESM4_ESM.xlsx]

## Sheet: Sheet1
Name	Sex	Age	Pathological subtype	Histologic diagnosis	Nodule size	Micronodular	Lymph node metastasis	ACR-TIRADS	Methylation Score	Prediction
I206	Female	59	Follicular hyperplasia	Benign	7*5*6	Yes	No	3	0.387716	Benign
I207	Female	64	Follicular hyperplasia	Benign	8*7*6	Yes	No	4	0.312716	Benign
I208	Female	58	Follicular adenona	Benign	3*3*2	Yes	No	3	0.350216	Benign
I209	Male	32	Follicular hyperplasia	Benign	18*11*8	No	No	4	0.604382	Malignant
I210	Female	25	Follicular adenona	Benign	42*26*35	No	No	4	0.287716	Benign
I211	Female	51	Follicular hyperplasia	Benign	68*46*45	No	No	1	0.481466	Benign
I212	Female	44	Follicular hyperplasia	Benign	7*6*5	Yes	No	4	0.375	Benign
I213	Male	37	PTC	Malignant	12*10*11	No	No	4	0.618966	Malignant
I214	Male	39	PTMC	Malignant	4*4*3	Yes	No	4	0.65	Malignant
I215	Male	46	PTMC	Malignant	5*4*4	Yes	No	4	0.537716	Malignant
I216	Female	58	Follicular hyperplasia	Benign	5*3*4	Yes	No	2	0.4375	Benign
I217	Male	31	PTMC	Malignant	5*5*4	Yes	No	5	0.512716	Malignant
I218	Female	29	Follicular hyperplasia	Benign	32*16*22	No	No	2	0.262716	Benign
I219	Female	37	Follicular hyperplasia	Benign	4*3*3	Yes	No	4	0.4	Benign
I220	Male	32	PTMC	Malignant	5*4*4	Yes	No	5	0.526466	Malignant
I221	Female	41	Follicular hyperplasia	Benign	5*5*4	Yes	No	5	0.300216	Benign
I222	Female	54	Follicular adenona	Benign	18*15*11	No	No	4	0.462716	Benign
I223	Female	74	Follicular hyperplasia	Benign	17*13*11	No	No	4	0.387716	Benign
I224	Female	49	Follicular hyperplasia	Benign	42*25*21	No	No	4	0.500216	Benign
I225	Female	63	Follicular adenona	Benign	20*15*13	No	No	2	0.437716	Benign
I226	Female	57	Follicular adenona	Benign	7*6*5	Yes	No	5	0.425	Benign
I227	Female	39	PTMC	Malignant	5*5*4	Yes	No	4	0.5875	Malignant
I228	Male	44	PTMC	Malignant	6*5*4	Yes	No	5	0.632155	Malignant
I229	Female	37	PTMC	Malignant	5*5*4	Yes	No	5	0.5875	Malignant
I230	Female	48	PTMC	Malignant	5*4*3	Yes	No	5	0.625	Malignant
I231	Female	59	Follicular hyperplasia	Benign	4*3*3	Yes	No	5	0.4125	Benign
I232	Female	70	PTMC	Malignant	5*4*4	Yes	No	4	0.587716	Malignant
I233	Male	19	Follicular adenona	Benign	33*25*21	No	No	3	0.512716	Malignant
I234	Female	48	Follicular hyperplasia	Benign	29*18*15	No	No	3	0.337716	Benign
I235	Female	58	Follicular adenona	Benign	5*4*3	Yes	No	5	0.5875	Malignant
I236	Female	48	Follicular hyperplasia	Benign	10*5*6	Yes	No	4	0.375216	Benign
I237	Female	30	PTMC	Malignant	7*5*4	Yes	No	4	0.59375	Malignant
I238	Female	45	Follicular adenona	Benign	85*57*35	No	No	4	0.500216	Benign
I239	Female	51	Follicular hyperplasia	Benign	42*26*25	No	No	3	0.537716	Malignant
I240	Female	57	Follicular hyperplasia	Benign	4*3*4	Yes	No	5	0.712716	Malignant
I241	Female	32	Follicular adenona	Benign	26*15*14	No	No	3	0.475	Benign
I242	Female	65	Follicular hyperplasia	Benign	30*25*15	No	No	4	0.525	Malignant
I243	Male	51	PTMC	Malignant	6*5*4	Yes	No	5	0.62	Malignant
I244	Male	66	Follicular hyperplasia	Benign	6*5*5	Yes	No	3	0.2375	Benign
I245	Female	38	PTMC	Malignant	5*4*5	Yes	No	4	0.612716	Malignant
I246	Male	59	Follicular hyperplasia	Benign	61*48*32	No	No	2	0.400216	Benign
I247	Female	51	PTMC	Malignant	7*5*7	Yes	No	5	0.56025	Malignant
I248	Male	42	PTMC	Malignant	6*5*5	Yes	No	5	0.562716	Malignant
I249	Male	49	Granulomatous thyroiditis	Benign	10*9*7	Yes	No	5	0.475216	Benign
I250	Male	64	Follicular hyperplasia	Benign	29*17*13	No	No	5	0.437716	Benign
I251	Female	51	Follicular hyperplasia	Benign	29*17*15	No	No	3	0.337716	Benign
I252	Female	38	Follicular adenona	Benign	8*6*5	Yes	No	5	0.4375	Benign
I253	Male	62	PTMC	Malignant	7*6*7	Yes	No	5	0.562716	Malignant
I254	Male	30	PTMC	Malignant	5*4*4	Yes	No	4	0.575	Malignant
I255	Female	34	PTC	Malignant	11*9*6	No	No	4	0.537716	Malignant
I256	Female	43	Follicular hyperplasia	Benign	30*17*26	No	No	4	0.412716	Benign
I257	Female	45	Follicular hyperplasia	Benign	33*21*19	No	No	2	0.502716	Benign
I258	Male	65	Follicular hyperplasia	Benign	46*26*35	No	No	2	0.487716	Benign
I259	Female	51	PTMC	Malignant	3*2*2	Yes	No	5	0.550216	Malignant
I260	Female	32	PTMC	Malignant	7*5*6	Yes	No	5	0.662716	Malignant
I261	Female	47	Follicular hyperplasia	Benign	7*6*5	Yes	No	4	0.362716	Benign
I262	Female	58	PTMC	Malignant	7*6*5	Yes	No	5	0.637716	Malignant
I263	Female	57	Follicular hyperplasia	Benign	28*17*15	No	No	2	0.312716	Benign
I264	Male	58	PTMC	Malignant	8*6*5	Yes	No	5	0.525	Malignant
I265	Female	74	PTMC	Malignant	7*6*5	Yes	No	5	0.5125	Malignant
I266	Female	63	Follicular hyperplasia	Benign	7*6*5	Yes	No	4	0.325216	Benign
I267	Female	41	PTMC	Malignant	6*5*4	Yes	No	5	0.512716	Malignant
I268	Male	42	Follicular hyperplasia	Benign	4*3*3	Yes	No	4	0.500216	Benign
I269	Male	59	PTC	Malignant	13*10*12	No	No	5	0.525	Malignant
I270	Male	37	PTMC	Malignant	8*7*5	Yes	No	5	0.575	Malignant
I271	Male	53	Follicular hyperplasia	Benign	8*7*6	Yes	No	3	0.500216	Benign
I272	Female	29	PTMC	Malignant	6*5*4	Yes	No	4	0.525216	Malignant
I273	Female	32	Follicular hyperplasia	Benign	33*21*19	No	No	3	0.437716	Benign
I274	Male	48	Follicular hyperplasia	Benign	6*5*5	Yes	No	5	0.312716	Benign
I275	Male	59	Follicular hyperplasia	Benign	41*21*22	No	No	2	0.337716	Benign
I276	Male	57	Follicular adenona	Benign	9*7*6	Yes	No	4	0.450216	Benign
I277	Male	59	Follicular hyperplasia	Benign	42*27*29	No	No	2	0.3375	Benign
I278	Female	71	Follicular adenona	Benign	35*25*23	No	No	3	0.35	Benign
I279	Male	24	PTMC	Malignant	7*6*5	Yes	No	5	0.387716	Benign
I280	Female	40	PTMC	Malignant	5*4*4	Yes	No	5	0.6	Malignant
I281	Female	36	PTC	Malignant	11*7*6	No	No	5	0.450216	Benign
I282	Female	17	PTMC	Malignant	7*7*6	Yes	No	5	0.462716	Benign
I283	Female	62	Follicular hyperplasia	Benign	6*5*6	Yes	No	5	0.187716	Benign
I284	Female	43	PTMC	Malignant	5*4*3	Yes	No	4	0.387716	Benign
I285	Female	55	PTMC	Malignant	7*5*5	Yes	No	5	0.541667	Malignant
I286	Female	40	PTMC	Malignant	6*5*4	Yes	No	4	0.341882	Benign
I287	Male	31	Follicular hyperplasia	Benign	52*36*28	No	No	2	0.350216	Benign
I288	Female	23	Follicular adenona	Benign	52*38*27	No	No	2	0.362716	Benign
I289	Female	23	Follicular hyperplasia	Benign	35*27*24	No	No	3	0.425216	Benign
I290	Male	41	PTMC	Malignant	6*5*4	Yes	No	5	0.350216	Benign
I291	Male	28	Follicular hyperplasia	Benign	7*5*6	Yes	No	5	0.462716	Benign
I292	Female	44	Follicular hyperplasia	Benign	7*6*5	Yes	No	4	0.462716	Benign
I293	Male	61	Follicular hyperplasia	Benign	9*8*9	Yes	No	2	0.325216	Benign
